# Supplementary material for: A Facile Design of Colourimetric Polyurethane Nanofibrous Sensor Containing Natural Indicator Dye for Detecting Ammonia Vapour
Source: Materials (Basel). 2021 Nov 17;14(22):6949. doi: 10.3390/ma14226949 (PMC8622535; doi:10.3390/ma14226949)
Supplement: Supplementary file 1 [file materials-14-06949-s001.zip]

Archive with 1 entries (1 files):
- materials-1413568-supplementary.mp4
